# Supplementary material for: In vivo Validation of Bimolecular Fluorescence Complementation (BiFC) to Investigate Aggregate Formation in Amyotrophic Lateral Sclerosis (ALS)
Source: Mol Neurobiol. 2021 Jan 7;58(5):2061–74. doi: 10.1007/s12035-020-02238-0 (PMC8018926; doi:10.1007/s12035-020-02238-0)
Supplement: Supplementary file 2 — (XLSX 22 kb) [file 12035_2020_2238_MOESM2_ESM.xlsx]

## Sheet: Plate 1
ctrl	5pg TDP-V + 5pg TDP-C	5pg TDP-V + 5pg TDP-C + 10pg TDP
2987.69	5837.88	-326.5495495*
4283.83	5216.1	1289.83
6287.69	5279.61	4668.15
5449.91	6452.59	4027.86
5077.1	10503.7	5099.13
4022.42	7707.96	3763.42
3746.29	6866.56	4590.29
1738.45	8506.1	3027.64
365.829	6226.69	4538.83
3876.18	4365.02	6020.64
2545.26	2979.29	2252.96
2677.48	5499.37	2502.26
1508.42	7258.15	2374.64
3002.83	5946.15	2427.72
3498.34	9350.45	1656.15
5118.13	3234.32	5115.83
3954.96	6854.67	5231.34
1633.8	12290.4	5612.45
1627.5	7351.37	6308.21
415.423	10630.2	5146.05
1221.21	7461.69	5000.45
	4849.21	4147.21
	7691.75	1401.32
	5567.1	1959.83
	1464.1	-1581.36036*
	5705.72	242.856
	7099.1	1072.13
	6898.53	3130.07
	6768.69	3862.29
	6117.56	5252.56
	8770.69	5637.32
	4880.34	3744.8
	3772.13	3728.4
	8456.67	2519.02
	5914.64	137.559
	5033.83	-787.954955*

## Sheet: Plate 2
ctrl	5pg TDP-V + 5pg TDP-C	5pg TDP-V + 5pg TDP-C + 10pg TDP
2335.22	7081.92	5800.62
5571.24	5936.43	3095.89
4115.76	8063.43	2646.86
6120.43	7419.86	6768.54
4719.46	8018.51	9168.41
3715.51	9430.76	9086.08
2709.68	7861.49	6155.92
3177.81	8802.7	9218.51
454.703	7631.89	8331.32
-280.9459459*	9641.38	12602.1
50.3514	7475.41	5872.03
2565.22	6645.65	4482.7
8121.65	5591.05	-753.1081081*
5605.14	4805.41	3954.46
6818.84	9590.16	7136.03
6403.22	8787.78	5256.19
4881.73	7951.68	6185.08
3741.73	5451.05	10785.6
3083.32	9706.11	12174.2
947.108	14586.8	7363.08
1453.05	7354.7	9745.76
	8354.51	6307.84
	8665.24	6226.19
	4271.41	5308.32
	7344.16	395.486
	11497.2	2513.7
	6087.03	109.838
	8946.43	6199.46
	8088.78	7714.19
	8160.81	9496.22
	7869.16	13565.6
	8760.19	4610.68
	6001.38	7644.24
	9509.57	4073.62
	7261.54	2445.43
	6977.57	1190.97

## Sheet: Plate 3
ctrl	5pg TDP-V + 5pg TDP-C	5pg TDP-V + 5pg TDP-C + 10pg TDP
4474.97	6625.11	-116.9459459*
2899.46	8862.14	3186.57
2860.16	10910	4949.89
2160.51	6675.7	1393.41
3599.51	11978.2	4685.59
4053.43	10589.2	3447.14
3574.84	9840.35	4792.32
-511.2162162*	12795.6	9304.22
5472.92	11688.7	3270.41
-2797.216216*	5638.84	7512.05
-1146.864865*	3146.54	4612.16
1221.32	3311.76	886.838
1564.11	8897.81	-2815.783784*
2840.92	4405.65	1427.68
3339.03	9375.54	1388.11
5483.76	15530.3	4755.86
9660.11	9654.11	4522.57
908.27	7383.27	8132.35
1923.05	8442.32	7313.41
1060.03	10259.5	4958.92
-1686.540541*	9103.43	7465.78
	7109.46	5049.49
	5720.19	-107.2702703*
	6238.76	-1420.540541*
	3252.84	-2887.189189*
	8303.22	-1894.162162*
	17956.8	-1060.135135*
	12300.6	3824.49
	10126.6	5124.97
	12317.1	6507.05
	8838.16	2749.73
	10694.8	4381.19
	9476.32	7850.27
	6550.16	1254.76
	1406.35	1976.7
	5499.84	4914.3

## Sheet: Plate 4
ctrl	5pg TDP-V + 5pg TDP-C	5pg TDP-V + 5pg TDP-C + 10pg TDP
6234.99	6409.18	1508.83
4164.02	6952.91	1848.42
3990.42	8380.13	2495.18
5910.67	8432.45	5391.75
4395.13	11318	6844.13
3840.1	14725.5	6148.45
2847.69	15192.5	6137.34
1225.45	11199.5	5359.83
4126.99	11167.7	7150.91
1043.18	8373.83	6196.18
224.91	7225.77	3822.91
3117.83	10248.1	4103.15
4139.1	7634.64	83.5856
4682.1	12517.9	5082.99
5226.26	12705.4	5209.23
5326.45	10415.3	5711.34
9512.23	4854.77	7579.99
3245.29	6794.15	8365.56
3500.53	10853.8	7831.8
3352.99	12890.8	5177.13
1553.1	9223.94	7521.4
	8688.99	3046.67
	7161.07	4887.91
	8839.99	2719.37
	6612.29	194.288
	13028.6	2783.4
	14382.5	3604.48
	11438.1	2085.48
	14771	5140.56
	9399.07	3834.1
	9139.5	5111.72
	8477.72	5900.45
	8915.99	5417.1
	6521.5	3256.8
	13563.3	2437.86
	2981.56	3660.69
