# Supplementary material for: In vivo Validation of Bimolecular Fluorescence Complementation (BiFC) to Investigate Aggregate Formation in Amyotrophic Lateral Sclerosis (ALS)
Source: Mol Neurobiol. 2021 Jan 7;58(5):2061–74. doi: 10.1007/s12035-020-02238-0 (PMC8018926; doi:10.1007/s12035-020-02238-0)
Supplement: Supplementary file 3 — (XLSX 25 kb) [file 12035_2020_2238_MOESM3_ESM.xlsx]

## Sheet: N ratio wtTDPs 24h 05 July raw
ctrl	NOISE (normal)	NOISE (I152l)	SIGNAL (normal)	SIGNAL (I152L)
4843.91	5300.21	1304.75	6979.36	5344.33
4926.15	3451.15	2390.86	10253.7	12759.3
5669.75	4408.21	4922.07	17634.4	11840.4
6286.4	5520.48	5607.69	13653.6	12295.7
4663.56	6268.83	6064.23	11603	12219.1
3156.69	8103.45	6418.94	14948.1	14790.4
2164.69	7025.02	6188.67	12159.7	12934.3
817.964	5715.75	6455.13	17495.1	12626
-29.1981982*	6373.37	4817.56	12319.7	13047.1
-71.68468468*	14625.1	3199.56	13144.8	13016.2
1503.13	3196.53	2944.34	10186.4	15638.3
3297.48	937.829	665.342	7513.93	14050.5
4245.4	6968.67	-43.1981982*	9374.06	-714.0720721*
6290.18	6668.86	2084.45	6842.25	8123.98
6765.53	5674.4	7331.91	10985.8	9561.93
7559.83	9211.64	5505.21	9066.77	8035.41
6686.64	5840.64	6362.67	12602.7	13470.7
5402.13	4780.96	6489.69	7118.93	12690.6
3368.86	10245.8	7771.45	4692.71	13813.1
3505.34	5838.18	5810.02	10007.5	13223.1
-727.4414414*	6888.91	4735.72	11937.7	13023.1
2162.36	5706.29	4343.5	15265.2	11783.7
4020.71	4230.26	1546.64	11546.4	10301.7
5802.39	1374.75	-286.036036*	6673.5	4045.98
5466.33	1581.32	-740.4954955*	5952.17	2726.93
5061.6	3104.23	-254.2252252*	5300.31	5057.98
4964.98	7010.67	1961.26	15149.1	5369.5
2173.04	6885.96	2444.56	11385.3	8884.74
1672.36	5645.1	4852.29	10757.6	12992.3
2785.17	9237.15	6529.05	9672.25	13237.3
1320.68	3857.69	5833.13	13762.9	13769.7
-1143.855856*	6896.8	7317.56	11686.2	12443.6
1296.23	6906.96	3689.13	16755.7	9545.6
3782.98	4932.99	4715.75	12074.8	9912.58
7133.06	7908.48	1176.75	14841.4	7288.55
6477.28	1482.48	923.964	10224.9	5266.04
5835.9
12770.3
5051.47
4215.58
4862.71
-1331.234234*

## Sheet: N ratio wtTDPs 24h 27 July
ctrl	NOISE (normal)	NOISE (I152l)	SIGNAL (normal)	SIGNAL (I152L)
1669.96	3559.07	3051.02	6598.65	5276.54
8054.4	5062.34	2525.86	8507.86	5767.89
2409.83	3723.83	2404.1	9661.32	4311.19
1960.18	3163.5	2058.5	1994.84	7243.32
1550.42	5259.1	1598.88	3690	3936.57
1071.23	9595.37	5529.5	10632	7337.16
1069.53	3994.72	-789.1711712*	4312.54	5430.11
1330.53	4933.29	753.126	13053.2	8840.86
1462.15	5805.13	1166.59	5968.38	4253.54
911.883	5561.96	2712.96	6343.73	3360.41
-53.71171171*	6158.53	2621.91	4428.24	7571.78
1030.77	5458.4	2981.13	5250.57	8898.49
1387.07	3882.99	2265.18	10120.8	2568.54
2628.02	2123.5	2050.83	3922.41	4364.24
2696.91	4478.75	2345.59	8771.73	3241.27
3032.23	8298.83	2396.13	5888.62	3629.16
3681.5	7588.05	1556.77	7412.32	8506.84
2656.21	7279.48	525.153	8420.08	6796.08
1058.18	2965.61	-443.1171171*	8035.19	4602.57
68.8829	5978.45	-33.27927928*	6726	5286.05
6289.15	4803.05	1421.8	12656.2	4934.05
1653	3672.21	1700.77	12123.2	4216.65
2790.65	5711.21	3149.1	9343.59	4943.38
2225.16	7193.83	2664.5	6835.38	3786.22
1934.65	4049.45	2923.18	771.757	3292.14
1717.81	8428.13	3462.83	3079.08	1817.73
1268.3	4785.34	2839.21	4082.84	4793.57
630.568	7517.94	1445.72	3762.38	7425.35
225.405		23.2613	8259.68	5609.86
996		-98.54954955*	6966.41	3939.22
-45.89189189*		-835.4414414*	1141.27	5913.35
492.946		-239.5225225*	13259.9	7986.43
771.892		767.126	8076.62	14122.1
2726.46		2854.21	9229.76	3193.43
1985.3		1923.37	3227.11	5944.24
2968.81		2265.07	5844.03	3447.22
2207.46		2395.96
2256.41		1573.07
2214.3		1429.23
745.757		495.072
12.2703		359.369
-767.9189189*		-266.3333333*

## Sheet: N ratio wtTDPs 24h 20 August
ctrl	NOISE (normal)	NOISE (I152l)	SIGNAL (normal)	SIGNAL (I152L)
3160.21	4956.45	-784.009*	1585.4	7117.86
3529.667*	8018.34	-838.063*	7574.56	12410
6418.342*	5552.83	1537.51	6996.26	12191
3931.342*	3415.23	947.856	9976.37	10826.1
4257.559*	3095.02	2800.48	2599.88	10934.6
2854.61	7404.37	2212.64	8717.96	12776.2
2942.53	4765.05	2015.88	9469.69	10102.3
-1176.09*	11458.4	2474.99	7273.07	11820.8
-444.928*	11264.6	3709.29	9562.23	6461.61
-1710.66*	4361.56	-1037.23*	10645.9	10862.3
324.045	5748.56	-1074.55*	7944.13	6981.75
3040.86	5291.83	2717.9	289.369	5891.31
3884.15	8404.64	-3761.79*	5770.75	3604.51
4557.396*	3535.75	-1219.52*	6880.07	9907.4
5916.369*	8336.67	1045.5	6841.94	11304.9
6436.261*	3542.48	1964.94	11417.9	10903.8
3757.423*	8125.91	3328.05	2804.69	14306.8
1917.83	4658.75	1820.61	6921.59	14165.4
1822.32	6206.26	3498.34	10596.6	12242.2
886.856	8981.07	1186.37	9143.34	10147.4
-2020.23*	4222.21	1344.8	9819.72	10361.7
6215.505*	3111.83	-509.928*	10999.9	9869.91
3400.991*	2126.26	-1460.58*	5660.45	7633.77
3510.26	3915.45	-3857.47*	5688.26	5855.26
2839.56	509.234	-3793.28*	6338.4	10366.8
5195.234*	8354.56	-2141.63*	8666.53	5513.13
1752.75	5942.21	-1103.79*	7707.77	7034.75
1957.59	6126.56	-382.577*	7046.83	6861.4
-1362.28*	6609.05	476.856	9338.61	14547.1
649.207	5981.53	2714.59	11814.7	11549.3
-138.09*	5834.69	1440.94	5720.67	11050.8
-461.252*	3485.07	-168.928*	6887.96	13386.1
1326.4	9079.18	-1203.5*	9170.4	8521.5
1742.78	7654.42	-1514.31*	7572.99	6976.75
4500.396*	13460.7	-996.144*	10937.6	5318.31
5006.153*	5933.75	-3925.68*	5182.69	5995.02
5451.694*	3485.53	1258.68	4373.86	2109.83
8756.18*	1867.05	-871.55*	2072.23	7639.64
2374.42	9101.59	-786.441*	6593.31	1913.99
1452.23	1682.99	2751.91	6837.77	6852.59
-1180.5*	10688.2	1929.32	7937.29	7198.26
-1453.2*	9921.67	2501.18	6168.4	7682.72
1719.83	8811.59	4237.83	5769.96	9904.4
3250.91*	6162.91	1815.21	11665.3	7775.86
3141.05	8326.26	2407.05	8715.34	9301.88
2355.45	5692.42	4681.91	3357.34	10189.9
4735.64*	-581.55*	-1971.68*	420.126	12499.9
3545.45*	2454.48	-2209.01*	2937.53	7371.77
-19.6036*	4811.1	-4711.71*	546.883	1150.15
290.856	6163.4	-1761.98*	5023.02	6463.18
-2357.63*	9489.94	-1461.04*	4373.61	3613.64
-2237.55*	9873.23	743.315	6680.05	2397.64
407.505	4093.69	2687.69	2005.51	10127
785.694	1485.67	4512.1	6497.56	7166.56
1866.45	3404.32	1528.32	7649.72	2355.8
3031.78	4860.31	170.342		7507.07
3341.072*	8819.99	850.802		5277.29
4406.477*	5603.45	312.531		7591.42
3054.86	2203.69	-4684.79*		9023.72
761.559	3947.8	-3606.5*		11247
-64.3333*	5505.56	-5348.82*		-915.955
-304.063*	427.423	-4726.41*		7174.61
-1060.93*	1988.15	-3521.12*		6995.13
1086.86	3251.94	2155.91		5510.67
3619.207*	4957.91	249.775		9734.18
294.072	4721.53	2649.48		10626.8
5040.613*	4947.29	-601.441*		7198.77
1604.29	8087.37	510.126		10191.8
-294.685*	10337.2	244.207		10417.4
-1955.95*	6629.23	-2783.9*		4403.83
-2446.36*	-1265.04*	-4522.06*		3651.02
-2576.2*	3355.21	-5750.5*		4463.59
-3343.01*				3769.34
-3423.09*				2947.83
-719.252*				5849.53
-132.063*				6806.8
1252.99				3994.05
999.721				10041.4
49.5045				9484.96
6521.613*				12903.4
-74.7928*				10193.6
-1242.25*				6875.69
-1903.82*				2464.99
-5847.39*				2618.75
